# Supplementary material for: Gender differences in influences of temperament on olfactory reactivity and awareness
Source: Sci Rep. 2017 Aug 21;7:8920. doi: 10.1038/s41598-017-09231-z (PMC5566423; doi:10.1038/s41598-017-09231-z)
Supplement: Supplementary file 2 — Supplementary Dataset S2 [file 41598_2017_9231_MOESM2_ESM.xls]

## Sheet: title page
Gender differences in influences of temperament on olfactory reactivity and awareness
Lenka Martinec Novákováa, b*, Radka Vojtušová Mrzílkováa and Anna Kernerováa, b
aDepartment of Anthropology, Faculty of Humanities, Charles University, U Kříže 8, 158 00 Prague 5 – Jinonice, Czech Republic
bNational Institute of Mental Health, Topolová 748, 250 67 Klecany, Czech Republic
* Correspondence to be sent to: Lenka Martinec Nováková, Department of Anthropology, Faculty of Humanities, Charles University, U Kříže 8, 158 00 Prague 5 – Jinonice, Czech Republic. Email: lenka.novakova@fhs.cuni.cz

## Sheet: children_temperament_COBEL
Note: The file presents the raw, untreated data. To obtain the values reported in the paper and for the purposes of meaningful interpretation of the hierarchical CATREG including product (product) terms, the continuous variables of surgency (SY), negative affect (NA), and effortful control (EC) must be centered first.
ID	gender	age	COBEL_total	COBEL_food	COBEL_social	COBEL_envi	parentings_aian	parentings_p	parentings_aive	vfluency	SURGENCY	NEGAFFECT	EFFORTCONT
1	1	77.9302	5.5	0.5	3	2	80	71	70	22	4.55952	3.31905	5
2	1	75.3676	7	1	2	4	40	0	90	17	6.1369	2.75238	3.91667
3	1	83.8768	7	1.5	1.5	4	40	0	100	18	4.72619	3.70476	4.91667
4	1	81.9713	6	0.5	1.5	4	61	20	100	18	3.9881	4.77143	6.09375
5	1	79.4415	4	1	0	3	30	10	80	17	4.16071	4.9381	4.64583
6	1	76.9117	5.5	1	1	3.5	50	1	100	8	3.75	4.49524	4.88542
7	1	78.5873	5	0	2	3	50	0	100	12	2.03571	3.63333	6.61458
8	1	83.0883	3.5	0.5	1	2	30	30	70	11	4.08333	3.90952	5.1875
9	1	76.2546	4.5	2.5	1	1	100	0	100	12	3.02976	2.87143	4.10417
10	1	76.1232	6	1.5	0.5	4	10	0	100	17	5.64881	4.85238	4.98958
11	1	80.8871	3.5	1	1	1.5	52	2	100	11	3.01786	4.10952	5.96875
12	1	78.3244	4.5	2	1	1.5	19	21	100	12	2.54167	3.57143	5.625
13	1	80.8871	6.5	1.5	1	4	90	4	100	11	4.5	3.24286	5.66667
14	1	76.1232	8	1.5	1.5	5	50	0	50	15	4.51786	3.09048	6.01042
15	1	85.7495	7.5	2	3	2.5	1	50	61	27	5.1369	3.64762	5.375
16	1	77.3388	2.5	1	0	1.5	60	11	81	12	2.78571	3.7381	4.92708
17	1	81.2485	10.5	2.5	2.5	5.5	90	10	80	12	5.06548	4.52857	4.6875
18	1	84.8296	9	1.5	2.5	5	0	0	100	11	3.48214	4.19524	6.09375
19	1	85.8809	8	3	1.5	3.5	80	70	100	11	4.0119	4.01905	5.13542
20	1	83.0226	5	1	1.5	2.5	82	3	97	10	3.98214	4.67143	5.25
21	1	85.7166	7.5	1	1.5	5	80	80	100	13	3.66667	4.14286	5.39583
22	1	84.5667	6	1.5	1	3.5	30	0	100	13	4.77976	3.90476	5.26042
23	1	83.5154	5.5	1.5	0.5	3.5	20	60	21	22	5.07738	3.88571	4.15625
24	1	78.3901	5	0.5	2.5	2	69	30	88	12	4.93452	4.3381	5.38542
25	1	82.4312	11.5	2	3.5	6	61	0	95	10	3.74405	3.85238	5.51042
26	1	86.9322	8.5	1.5	3	4	0	0	100	14	2.97619	3.8619	6.1875
27	1	77.8973	5.5	1.5	1	3	35	26	62	7	5.56548	3.75714	5.67708
28	1	75.3018	7.5	2	3.5	2	100	0	0	8	3.92857	2.91905	6.11458
29	1	78.883	10	2.5	1.5	6	61	3	100	12	4.42857	2.67619	5.60417
30	1	82.2341	7.5	2	1	4.5	40	50	100	15	4.42857	3.49524	5.47917
31	1	88.5092	3	0.5	0.5	2	72	15	99	12	3.73214	5.91905	5.64583
32	1	84.8953	9.5	2.5	3	4	22	3	87	15	4.01786	3.84286	5.6875
33	1	77.0103	9.5	1.5	3	5	70	31	100	19	4.61905	4.06667	5.39583
34	1	84.961	8	2	1.5	4.5	64	1	55	19	5.57738	5.11429	6.04167
35	1	84.5996	8.5	1.5	3.5	3.5	85	1	100	20	3.77976	4.42381	5.89583
36	1	78.1273	5	1	1	3	41	60	90	14	3.29762	3.83333	5.91667
37	1	83.8111	6	1.5	2	2.5	80	2	100	16	4.35714	3.35238	6.15625
38	1	78.3901	6	1	2	3	81	0	100	8	4.80357	3.42381	5.3125
39	1	82.0041	7	2.5	0.5	4	19	1	48	8	4.72619	2.6619	6.08333
40	1	89.922	10	1.5	2.5	6	42	37	45	14	3.71429	4.17143	4.6875
41	1	78.1273	3.5	1	0	2.5	10	0	50	10	4.625	3.61905	5.04167
42	1	76.6489	4	1.5	1	1.5	45	100	100	11	4.14286	3.42857	5.3125
43	1	75.3347	8	1	2.5	4.5	100	0	100	14	5.89286	3.38571	5.875
44	1	75.3018	8.5	2	3	3.5	70	0	99	11	6.0119	2.97619	5.97917
45	1	83.4168	6.5	1.5	2	3	80	10	100	13	5.04762	3.39048	4.82292
46	1	82.2669	6.5	1	2.5	3	75	4	80	12	4.95833	3.37143	5.73958
47	1	78.423	7	2	1.5	3.5	90	0	100	12	5.81548	4.24762	5.10417
48	1	86.9651	8.5	2	2.5	4	82	20	40	23	4.80357	5.61429	5.33333
49	1	77.4702	5	1	1.5	2.5	100	1	100	11	5.72024	4.13333	4.82292
50	1	76.8789	3	0.5	0	2.5	70	1	39	8	5.60714	5.68095	4.95833
51	1	81.9055	11.5	3	2.5	6	57	50	98	16	4.0119	4.34286	4.95833
52	1	77.3717	10.5	2	3.5	5	41	0	90	12	4.94643	2.88095	4.80208
53	1	82.5626	7.5	2.5	1	4	50	0	100	15	5.19643	3.09048	5.36458
54	1	86.6037	5.5	0.5	0.5	4.5	48	51	70	10	4.82738	3.82381	4.95833
55	1	77.9302	7	2	1.5	3.5	50	25	70	22	3.68452	4.59048	5.55208
56	1	82.3655	5.5	0.5	2	3	30	20	81	14	5.2381	2.92381	6.52083
57	1	84.6982	7	1	2	4	77	15	100	16	3.80952	3.78095	6.13542
58	1	83.9754	6.5	1	2	3.5	50	10	100	16	4.33333	3.9619	5.875
59	1	82.0698	10.5	2	2.5	6	81	0	35	15	4.94643	4.2619	5.22917
60	1	79.6057	6.5	1	2	3.5	47	23	74	14	4.06548	3.98571	5.42708
61	1	80.9856	5.5	1.5	1	3	70	0	100	12	4.07143	3.1381	5.01042
62	1	83.9097	5.5	2.5	1	2	49	20	91	16	3.72024	3.60952	5.92708
63	1	88.9035	11.5	2.5	3	6	0	0	100	15	4.17857	4.56667	5.48958
64	1	87.4908	4	1	0.5	2.5	20	11	100	10	2.1369	3.74762	5.86458
65	1	90.7762	9	1	3	5	80	60	100	16	4.77976	3.4	5.61458
66	1	86.0123	6.5	1.5	1	4	70	0	100	18	5.09524	3.78095	5.01042
67	1	99.0554	6	1	1	4	90	0	0	14	3.52976	4.24762	5.79167
68	2	75.7947	4	0.5	1	2.5	79	51	33	13	4.875	4.1	4.70833
69	2	85.0595	1.5	0.5	0	1	2	2	100	27	5.72024	2.35238	4.4375
70	2	84.3696	7.5	2	0	5.5	50	10	60	8	5.64881	3.80476	5.45833
71	2	76.2875	3	1	0	2	50	1	100	6	3.09524	4.49524	5.54167
72	2	83.3183	4.5	0.5	0.5	3.5	60	45	75	8	3.80952	3.08571	5.73958
73	2	85.1581	6	2	1.5	2.5	49	30	72	13	5.01786	4.08095	4.19792
74	2	82.2669	8.5	1.5	3	4	60	20	100	13	4.64286	3.90952	4.58333
75	2	85.1581	3.5	2	0	1.5	5	3	81	11	3.10714	5.33333	4.625
76	2	81.2485	3	0	0	3	40	40	100	15	5.7619	2.92857	3.44792
77	2	82.1027	4.5	1	0.5	3	100	0	100	10	6.17262	3.81905	4.21875
78	2	82.8912	5.5	1.5	0	4	20	0	40	11	5.64286	4.74286	4.36458
79	2	74.7762	5	1.5	0.5	3	3	3	39	5	5.75	4.07143	4.13542
80	2	75.0719	2	0	0.5	1.5	60	10	100	7	4.82738	2.36667	5.73958
81	2	78.193	11	2.5	3	5.5	100	0	0	12	4.9881	5.0619	4.83333
82	2	77.5359	8	1.5	2	4.5	20	0	100	17	5.01786	4.22857	5.6875
83	2	77.1745	2	1	0.5	0.5	60	15	100	12	4.17262	3.05238	5.61458
84	2	79.3758	5	2	1.5	1.5	80	20	100	17	4.92857	3.45714	5.38542
85	2	73.2977	4.5	2	1	1.5	90	0	100	14	4.47024	3.80476	5.19792
86	2	79.54	3	1.5	0	1.5	10	3	92	21	4.52976	3.03333	5.71875
87	2	82.3984	2	0.5	0.5	1	50	11	100	18	4.77381	3.89048	5.59375
88	2	86.7351	2.5	0	0	2.5	71	3	100	13	4.16667	3.71429	5.02083
89	2	74.5133	7	2	2.5	2.5	60	1	100	10	4.83333	3.92381	4.33333
90	2	84.8624	3.5	0	2	1.5	100	13	29	8	4.66071	4.46667	4.67708
91	2	79.6057	5	0.5	1.5	3	50	0	100	10	4.10119	4.10952	4.26042
92	2	79.0801	7	1	1.5	4.5	100	0	0	8	4.60714	4.1	5.65625
93	2	79.4415	10	2	3	5	30	30	80	17	2.51786	3.44286	6.73958
94	2	73.9877	6	1	0	5	84	8	100	11	2.99405	4.41905	5.47917
95	2	83.4168	2	0	0.5	1.5	10	10	50	16	4.4881	3.62857	5.34375
96	2	79.4086	8	2	2.5	3.5	50	0	40	12	4.5119	3.11429	4.95833
97	2	79.7043	6.5	0.5	2.5	3.5	60	1	100	13	3.5119	4.42857	5.875
98	2	87.0637	10.5	2.5	3	5	100	10	10	7	3.6131	5.36667	4.26042
99	2	86.0123	10.5	2	2	6.5	81	0	100	16	4.16667	4.38571	5.3125
100	2	84.3368	5.5	2	0	3.5	11	1	97	14	5.58929	4.17143	3.36458
101	2	80.46	4	0.5	1.5	2	80	20	100	10	5.59524	3.85238	5.29167
102	2	79.0472	5	1.5	1.5	2	80	50	96	16	4.25	2.84762	6.08333
103	2	76.5503	7.5	2	2	3.5	50	1	90	12	3.7381	4.85238	3.91667
104	2	79.5729	8	2	2	4	21	0	94	14	3.79762	4.01429	4.91667
105	2	77.5031	5.5	0.5	1.5	3.5	0	0	94	7	5.19048	3.95714	4.6875
106	2	82.2012	5.5	1	1	3.5	20	30	50	9	2.07738	5.04286	5.58333
107	2	76.4189	7	2	1.5	3.5	70	10	90	12	3.35119	4.41429	5.625
108	2	78.883	9	2.5	2	4.5	90	1	51	8	4.5119	3.57143	4.23958
109	2	78.9158	5.5	1	1	3.5	79	0	5	13	5.2381	3.94286	4.47917
110	2	86.2094	6	1	1	4	80	15	60	10	4.84524	5.27143	4.55208
111	2	83.9425	6	1.5	1.5	3	41	10	90	13	3.59524	5.0381	4.5625
112	2	78.6201	6	1.5	0.5	4	50	0	100	13	3.64881	4.14286	4.5625
113	2	92.846	2	0.5	0	1.5	31	10	80	24	5.70833	4.02857	5.375
114	2	87.2608	10.5	3	2.5	5	30	25	100	12	6.20833	5.49048	4.21875
115	2	80.7885	3.5	0	1.5	2	0	2	100	14	3.625	2.92857	4.83333
116	2	90.4805	7.5	2	1.5	4	50	30	60	11	4.5	3.81429	4.83333
117	2	85.1253	8.5	3	0.5	5	0	50	50	9	5.25	3.71905	5.33333
118	2	90.809	5.5	1.5	1.5	2.5	49	21	100	19	6.22024	3.8619	5.27083
119	2	85.6509	8	1.5	3	3.5	62	18	90	19	5.73214	3.60476	5.42708
120	2	75.8932	5.5	1.5	1.5	2.5	61	6	80	10	5.14881	3.32381	4.71875
121	2	85.9795	4.5	1	2	1.5	23	6	80	14	4.67262	3.81429	4.72917
122	2	84.1725	4	1	0.5	2.5	100	1	100	14	4.77381	2.80476	5.19792
123	2	95.0472	5	0.5	2	2.5	91	0	100	23	5.91667	4.58571	4.04167
124	2	89.9548	4	2	0.5	1.5	100	2	100	14	5.1369	4.59524	4.16667
125	2	86.1437	2	0	0	2	80	20	30	8	3.86905	4.2	4.41667
126	2	83.9425	3	0.5	0.5	2	90	10	90	12	4.41071	5.01429	4.85417
127	2	90.7433	5.5	1	1.5	3	23	16	80	9	3.75595	3.99524	5.26042
128	2	82.8255	9.5	1.5	3.5	4.5	100	11	70	16	4.05357	2.61905	5.83333
129	2	91.8275	5.5	1	1	3.5	2	32	32	13	3.5119	3.80952	4.66667

## Sheet: variable list
variable name	type	label	values	missing	measure
ID	numeric	child's ID	NA	666	nominal
gender	numeric	child's gender	1=girl, 2=boy	666	nominal
age	numeric	child's age in months at the time of testing	NA	666	scale
COBEL_total	numeric	total COBEL score (food+social+environmental)	NA	666	scale
COBEL_food	numeric	food component of COBEL	NA	666	scale
COBEL_social	numeric	social component of COBEL	NA	666	scale
COBEL_envi	numeric	environmental component of COBEL	NA	666	scale
parentings_aian	numeric	authoritarian parenting style (% agreement with hypothetical vignette representing it)	NA	666	scale
parentings_p	numeric	permissive parenting style (% agreement with hypothetical vignette representing it)	NA	666	scale
parentings_ive	numeric	authoritative parenting style (% agreement with hypothetical vignette representing it)	NA	666	scale
vfluency	numeric	verbal fluency (animal category word count)	NA	666	scale
SURGENCY	numeric	surgency factor	NA	666	scale
NEGAFFECT	numeric	negative affectivity factor	NA	666	scale
EFFORTCONT	numeric	effortful control factor	NA	666	scale
